# Supplementary material for: A molecular map of mesenchymal tumors
Source: Genome Biol. 2005 Aug 26;6(9):R76. doi: 10.1186/gb-2005-6-9-r76 (PMC1242211; doi:10.1186/gb-2005-6-9-r76)
Supplement: Additional data file 2 — Supplementary information on the genes shown in Figures 3 and 4 in Worksheet S2A and S2B respectively. This includes references to the function of genes that lend support to our model feature selection, plus references the previously reported role of many genes in cancer. [file gb-2005-6-9-r76-S2.xls]

## Sheet: a
	UNIQID	NAME	ACCNUM	LOCUSID	SYMBOL	Hs number	SOURCE array data	GeneCards INFO	KEGG pathway	GO	Function	Reference	Role in cancer
ADIP	221928_at	acetyl-Coenzyme A carboxylase beta	AI057637	283445	ACACB	234898	http://genome-www5.stanford.edu/cgi-bin/source/expressionSearch?option=cluster&criteria=Hs.234898&organism=Hs	http://genome-www.stanford.edu/cgi-bin/genecards/carddisp?ACACB	hsa00061 Fatty acid biosynthesis	GO:0006633 fatty acid biosynthesis	acc-beta may be involved in the provision of malonyl-coa or in the regulation of fatty acid oxidation, rather than fatty acid biosynthesis. this protein carries three functions: biotin carboxyl carrier protein, biotin carboxylase, and carboxyltransferase.	Ha J et al., 1996 Abu-Elheiga L et al. 1997
	208510_s_at	peroxisome proliferative activated receptor, gamma	NM_015869	5468	PPARG	162646	http://genome-www5.stanford.edu/cgi-bin/source/expressionSearch?option=cluster&criteria=Hs.162646&organism=Hs	http://genome-www.stanford.edu/cgi-bin/genecards/carddisp?PPARG		GO:0006629 lipid metabolism GO:0050872 white adipocyte differentiation	Receptor that binds peroxisome proliferators such as hypolipidemic drugs and fatty acids. Once activated by a ligand, the receptor binds to a promoter element in the gene for acyl-CoA oxidase and activates its transcription. It therefore controls the peroxisomal beta-oxidation pathway of fatty acids. Key regulator of adipocyte differentiation and glucose homeostasis.	Elbrecht A et al., 1996	Mueller E et al., 1998; 2000 Harris and Phipps, 2002
	203548_s_at	lipoprotein lipase	BF672975	4023	LPL	180878	http://genome-www5.stanford.edu/cgi-bin/source/expressionSearch?option=cluster&criteria=Hs.180878&organism=Hs	http://genome-www.stanford.edu/cgi-bin/genecards/carddisp?LPL	hsa00561 Glycerolipid metabolism	GO:0004465 lipoprotein lipase activity GO:0016042 lipid catabolism GO:0005319 lipid transporter activity GO:0006631 fatty acid metabolism	The primary function of this lipase is the hydrolysis of triglycerides of circulating chylomicrons and very low density lipoproteins (VLDL). The enzyme functions in the presence of apolipoprotein C-2 on the luminal surface of vascular endothelium.	Gotoda T et al., 1989	Sakayama K et al., 1994 Wabitsch M et al., 2000
	209555_s_at	CD36 antigen (collagen type I receptor, thrombospondin receptor)	M98399	948	CD36	120949	http://genome-www5.stanford.edu/cgi-bin/source/expressionSearch?option=cluster&criteria=Hs.120949&organism=Hs	http://genome-www.stanford.edu/cgi-bin/genecards/carddisp?CD36		GO:0006631 fatty acid metabolism	Seems to have numerous potential physiological functions. Binds to collagen, thrombospondin, anionic phospholipids and oxidized LDL. May function as a cell adhesion molecule. Directly mediates cytoadherence of Plasmodium falciparum parasitized erythrocytes. Binds long chain fatty acids and may function in the transport and/or as a regulator of fatty acid transport.	Tandon NN et al., 1989	Gibas Z et al., 1995
	206488_s_at	CD36 antigen (collagen type I receptor, thrombospondin receptor)	NM_000072	948	CD36
	213706_at	glycerol-3-phosphate dehydrogenase 1 (soluble)	AI368018	2819	GPD1	524418	http://genome-www5.stanford.edu/cgi-bin/source/expressionSearch?option=cluster&criteria=Hs.524418&organism=Hs	http://genome-www.stanford.edu/cgi-bin/genecards/carddisp?GPD1	hsa00561 Glycerolipid metabolism	GO:0009331 glycerol-3-phosphate dehydrogenase complex GO:0004367 glycerol-3-phosphate dehydrogenase (NAD+) activity GO:0016614 oxidoreductase activity GO:0006072 glycerol-3-phosphate metabolism		Menaya J et al., 1995
	205913_at	perilipin	NM_002666	5346	PLIN	103253	http://genome-www5.stanford.edu/cgi-bin/source/expressionSearch?option=cluster&criteria=Hs.103253&organism=Hs	http://genome-www.stanford.edu/cgi-bin/genecards/carddisp?PLIN		GO:0005811 lipid particle GO:0006629 lipid metabolism GO:0008289 lipid binding	Modulator of adipocyte lipid metabolism, it coats lipid storage droplets to protect them to be broken down by hormone- sensitive lipase (HSL). Its absence may result in leanness	Nishiu J et al., 1998 Mottagui-Tabar S et al., 2003
	207175_at	adipocyte, C1Q and collagen domain containing	NM_004797	9370	APM1	80485	http://genome-www5.stanford.edu/cgi-bin/source/expressionSearch?option=cluster&criteria=Hs.80485&organism=Hs	http://genome-www.stanford.edu/cgi-bin/genecards/carddisp?ACDC			Important negative regulator in hematopoiesis and immune systems; may be involved in ending inflammatory responses through its inhibitory functions. Inhibits endothelial NF-kappa-B signaling through a cAMP-dependent pathway. Inhibits TNF-alpha- induced expression of endothelial adhesion molecules. Involved in the control of fat metabolism and insulin sensitivity. This gene is expressed in adipose…	Maeda K et al., 1996
RHAB	211039_at	cholinergic receptor, nicotinic, alpha polypeptide 1 (muscle)	BC006314	1134	CHRNA1	434419	http://genome-www5.stanford.edu/cgi-bin/source/expressionSearch?option=cluster&criteria=Hs.434419&organism=Hs	http://genome-www.stanford.edu/cgi-bin/genecards/carddisp?CHRNA1		GO:0016021 integral to membrane GO:0005216 ion channel activity GO:0006811 ion transport GO:0015464 acetylcholine receptor activity GO:0007268 synaptic transmission GO:0006936 muscle contraction GO:0005892 nicotinic acetylcholine-gated receptor-channel complex GO:0005230 extracellular ligand-gated ion channel activity GO:0007165 signal transduction GO:0045211 postsynaptic membrane GO:0004889 nico…	After binding acetylcholine, the AChR responds by an extensive change in conformation that affects all subunits and leads to opening of an ion-conducting channel across the plasma membrane.	Beeson D et al., 1990
	211570_s_at	receptor-associated protein of the synapse, 43kD	BC004196	5913	RAPSN	81218	No gene expression microarray reported	http://genome-www.stanford.edu/cgi-bin/genecards/carddisp?RAPSN		GO:0004842 ubiquitin-protein ligase activity GO:0005856 cytoskeleton GO:0008270 zinc ion binding GO:0000151 ubiquitin ligase complex GO:0007268 synaptic transmission GO:0016567 protein ubiquitination GO:0045202 synapse	Thought to play some role in anchoring or stabilizing the nicotinic acetylcholine receptor at synaptic sites. It may link the receptor to the underlying postsynaptic cytoskeleton, possibly by direct association with actin or spectrin.	Buckel A et al., 1996
	204579_at	fibroblast growth factor receptor 4	NM_002011	2264	FGFR4	165950	http://genome-www5.stanford.edu/cgi-bin/source/expressionSearch?option=cluster&criteria=Hs.165950&organism=Hs	http://genome-www.stanford.edu/cgi-bin/genecards/carddisp?FGFR4	hsa04810 Regulation of actin cytoskeleton	GO:0005887 integral to plasma membrane GO:0004674 protein serine/threonine kinase activity GO:0006468 protein amino acid phosphorylation GO:0004872 receptor activity GO:0004713 protein-tyrosine kinase activity GO:0016740 transferase activity GO:0008543 fibroblast growth factor receptor signaling pathway GO:0005007 fibroblast growth factor receptor activity GO:0005524 ATP binding	Receptor for acidic fibroblast growth factor. Does not bind to basic fibroblast growth factor. Binds FGF19.	Partanen J et al., 1991
	209460_at	4-aminobutyrate aminotransferase	AF237813	57416	NPD009/ABAT	336768	http://genome-www5.stanford.edu/cgi-bin/source/expressionSearch?option=cluster&criteria=Hs.336768&organism=Hs	http://genome-www.stanford.edu/cgi-bin/genecards/carddisp?ABAT	hsa00251 Glutamate metabolism hsa00252 Alanine and aspartate metabolism hsa00410 beta-Alanine metabolism hsa00640 Propanoate metabolism hsa00650 Butanoate metabolism	GO:0007268 synaptic transmission GO:0003867 4-aminobutyrate transaminase activity GO:0016740 transferase activity GO:0042135 neurotransmitter catabolism GO:0005759 mitochondrial matrix GO:0030170 pyridoxal phosphate binding GO:0047298 (S)-3-amino-2-methylpropionate transaminase activity GO:0009448 aminobutyrate metabolism	Catalyzes the conversion of gamma-aminobutyrate and L- beta-aminoisobutyrate to succinate semialdehyde and methylmalonate semialdehyde, respectively. Can also convert delta-aminovalerate and beta-alanine.	Osei Y D et al., 1995
	203482_at	leucine zipper, putative tumor suppressor 2	AL133215	79955	FLJ23209/PDZK7	438245	No gene expression microarray reported	http://genome-www.stanford.edu/cgi-bin/genecards/carddisp?PDZK7			unknown	Strausberg RL et al., 2002
	203481_at	chromosome 10 open reading frame 6	AI655902	55719	C10orf6	447458	http://genome-www5.stanford.edu/cgi-bin/source/expressionSearch?option=cluster&criteria=Hs.447458&organism=Hs	http://genome-www.stanford.edu/cgi-bin/genecards/carddisp?C10orf6			Unknown	Nikali K et al., 2002
	209715_at	chromobox homolog 5 (HP1 alpha homolog, Drosophila)	L07515	23468	CBX5	349283	http://genome-www5.stanford.edu/cgi-bin/source/expressionSearch?option=cluster&criteria=Hs.349283&organism=Hs	http://genome-www.stanford.edu/cgi-bin/genecards/carddisp?CBX5		GO:0000785 chromatin GO:0006333 chromatin assembly or disassembly GO:0005515 protein binding GO:0005720 nuclear heterochromatin GO:0003682 chromatin binding GO:0005635 nuclear membrane	Component of heterochromatin. Recognizes and binds histone H3 tails methylated at Lys-9, leading to epigenetic repression. May interact with lamin B receptor (LBR). This interaction can contribute to the association of the heterochromatin with the inner nuclear membrane.	Saunders WS et al., 1993
CMA	211597_s_at	homeodomain-only protein	AB059408	84525	HOP	121443	http://genome-www5.stanford.edu/cgi-bin/source/expressionSearch?option=cluster&criteria=Hs.121443&organism=Hs	http://genome-www.stanford.edu/cgi-bin/genecards/carddisp?HOP		GO:0005634 nucleus GO:0006355 regulation of transcription GO:0003700 transcription factor activity		Strausberg RL et al., 2002 Adu J et al., 2003	Asanoma K et al., 2003 Chen Y et al., 2003
	205678_at	adaptor-related protein complex 3, beta 2 subunit	NM_004644	8120	AP3B2	199593	http://genome-www5.stanford.edu/cgi-bin/source/expressionSearch?option=cluster&criteria=Hs.199593&organism=Hs	http://genome-www.stanford.edu/cgi-bin/genecards/carddisp?AP3B2		GO:0005905 coated pit GO:0006892 post-Golgi transport GO:0030137 COPI-coated vesicle GO:0005794 Golgi apparatus GO:0015031 protein transport GO:0006897 endocytosis GO:0005215 transporter activity	Subunit of non-clathrin- and clathrin-associated adaptor protein complex 3 that plays a role in protein sorting in the late-Golgi/trans-Golgi network (TGN) and/or endosomes. The AP complexes mediate both the recruitment of clathrin to membranes and the recognition of sorting signals within the cytosolic tails of transmembrane cargo molecules. AP-3 appears to be involved in the sorting of a subset…	Dell'Angelica EC et al., 1997	Darnell RB et al., 1991
	211339_s_at	IL2-inducible T-cell kinase	D13720	3702	ITK	483938	http://genome-www5.stanford.edu/cgi-bin/source/expressionSearch?option=cluster&criteria=Hs.483938&organism=Hs	http://genome-www.stanford.edu/cgi-bin/genecards/carddisp?ITK		GO:0016740 transferase activity GO:0005524 ATP binding GO:0007242 intracellular signaling cascade GO:0004715 non-membrane spanning protein tyrosine kinase activity GO:0006968 cellular defense response GO:0006468 protein amino acid phosphorylation	Plays a role in T cell proliferation and differentiation.	Gibson et al., 1993	Chen WS et al., 1999
	206524_at	T, brachyury homolog (mouse)	NM_003181	6862	T	389457	http://genome-www5.stanford.edu/cgi-bin/source/expressionSearch?option=cluster&criteria=Hs.389457&organism=Hs	http://genome-www.stanford.edu/cgi-bin/genecards/carddisp?T		GO:0007498 mesoderm development GO:0006366 transcription from Pol II promoter GO:0008595 determination of anterior/posterior axis GO:0005634 nucleus GO:0007165 signal transduction GO:0006355 regulation of transcription GO:0003700 transcription factor activity	Involved in the transcriptional regulation of genes required for mesoderm formation and differentiation. Binds to a palindromic site (called T site) and activates gene transcription when bound to such a site.	Edwards YH et al., 1996 Richter B et a., 2002
	206561_s_at	aldo-keto reductase family 1, member B10 (aldose reductase)	NM_020299	57016	AKR1B10	116724	http://genome-www5.stanford.edu/cgi-bin/source/expressionSearch?option=cluster&criteria=Hs.116724&organism=Hs	http://genome-www.stanford.edu/cgi-bin/genecards/carddisp?AKR1B10	hsa00051 Fructose and mannose metabolism hsa00052 Galactose metabolism hsa00053 Ascorbate and aldarate metabolism hsa00120 Bile acid biosynthesis hsa00260 Glycine, serine and threonine metabolism hsa00310 Lysine degradation hsa00520 Nucleotide sugars metabolism hsa00561 Glycerolipid metabolism hsa00625 Tetrachloroethene degradation hsa00632 Benzoate degradation via CoA ligation hsa00650 Butanoate…	GO:0000004 biological_process unknown GO:0008372 cellular_component unknown GO:0004033 aldo-keto reductase activity	Can efficiently reduce aliphatic and aromatic aldehydes, and is less active on hexoses. May be responsible for detoxification of reactive aldehydes in the digested food before the nutrients are passed on to other organs.	Hyndman DJ et al., 1998	Zeindl-Eberhart E et al., 2004
	201650_at	keratin 19	NM_002276	3880	KRT19	514167	http://genome-www5.stanford.edu/cgi-bin/source/expressionSearch?option=cluster&criteria=Hs.514167&organism=Hs	http://genome-www.stanford.edu/cgi-bin/genecards/carddisp?KRT19		GO:0005200 structural constituent of cytoskeleton GO:0005882 intermediate filament GO:0005198 structural molecule activity		Bader BL et al., 1986	Huang Y et al., 2001 Wikman H et al., 2002
MSS/MST	219497_s_at	B-cell CLL/lymphoma 11A (zinc finger protein)	NM_022893	53335	BCL11A	370549	http://genome-www5.stanford.edu/cgi-bin/source/expressionSearch?option=cluster&criteria=Hs.370549&organism=Hs	http://genome-www.stanford.edu/cgi-bin/genecards/carddisp?BCL11A		GO:0003676 nucleic acid binding GO:0008270 zinc ion binding GO:0005737 cytoplasm GO:0030097 hemopoiesis GO:0006355 regulation of transcription GO:0005634 nucleus	Functions as a myeloid and B-cell proto-oncogene. May play important roles in leukemogenesis and hematopoiesis. An essential factor in lymphopoiesis, is required for B-cell formation in fetal liver. May function as a modulator of the transcriptional repression activity of ARP1 (By similarity).	Nakamura et al., 2000	Satterwhite E et al., 2001
	205350_at	cellular retinoic acid binding protein 1	NM_004378	1381	CRABP1	346950	http://genome-www5.stanford.edu/cgi-bin/source/expressionSearch?option=cluster&criteria=Hs.346950&organism=Hs	http://genome-www.stanford.edu/cgi-bin/genecards/carddisp?CRABP1		GO:0006810 transport GO:0005501 retinoid binding GO:0007275 development GO:0005737 cytoplasm GO:0008289 lipid binding GO:0007165 signal transduction GO:0005215 transporter activity	Cytosolic CRABPs may regulate the access of retinoic acid to the nuclear retinoic acid receptors.	Astrom A et al., 1991 Boylan JF et al., 1991	Blaese MA et al., 2003 Won JY et al., 2004 Boylan JF et al., 1991
	47560_at	latrophilin 1	AI525402	79732	LPHN1	94229	http://genome-www5.stanford.edu/cgi-bin/source/expressionSearch?option=cluster&criteria=Hs.94229&organism=Hs	http://genome-www.stanford.edu/cgi-bin/genecards/carddisp?LPHN1		GO:0016021 integral to membrane GO:0007218 neuropeptide signaling pathway GO:0016524 latrotoxin receptor activity GO:0005529 sugar binding GO:0004930 G-protein coupled receptor activity	Calcium-independent receptor of high affinity for alpha- latrotoxin, an excitatory neurotoxin present in black widow spider venom which triggers massive exocytosis from neurons and neuroendocrine cells. Receptor propably implicated in the regulation of exocytosis (By similarity).	Strausberg RL et al., 2002
	209153_s_at	transcription factor 3 (E2A immunoglobulin enhancer binding factors E12/E47)	M31523	6929	TCF3	371282	http://genome-www5.stanford.edu/cgi-bin/source/expressionSearch?option=cluster&criteria=Hs.371282&organism=Hs	http://genome-www.stanford.edu/cgi-bin/genecards/carddisp?TCF3		GO:0008151 cell growth and/or maintenance GO:0005634 nucleus GO:0006355 regulation of transcription GO:0003700 transcription factor activity	heterodimers between tcf3 and tissue-specific basic helix-loop-helix (bhlh) proteins play major roles in determining tissue-specific cell fate during embryogenesis, like muscle or early b-cell differentiation. dimers bind dna on e-box motifs: 5'- CANNTG-3'. Binds to the kappa-E2 site in the kappa immunoglobulin gene enhancer.	Henthorn P et al., 1990	Kamps et al., 1990
	219433_at	BCL6 co-repressor	NM_017745	54880	BCOR	186424	no gene expression microarray reported	http://genome-www.stanford.edu/cgi-bin/genecards/carddisp?BCOR				Huynh KD et al., 2000
	203222_s_at	transducin-like enhancer of split 1 (E(sp1) homolog, Drosophila)	NM_005077	7088	TLE1	197320	http://genome-www5.stanford.edu/cgi-bin/source/expressionSearch?option=cluster&criteria=Hs.197320&organism=Hs	http://genome-www.stanford.edu/cgi-bin/genecards/carddisp?TLE1		GO:0009887 organogenesis GO:0007275 development GO:0005634 nucleus GO:0007222 frizzled signaling pathway GO:0007165 signal transduction GO:0006355 regulation of transcription	Transcriptional corepressor that binds to a number of transcription factors. Inhibits NF-kappa-B-regulated gene expression. Inhibits the transcriptional activation mediated by FOXA2, and by CTNNB1 and TCF family members in Wnt signaling. The effects of full-length TLE family members may be modulated by association with dominant-negative AES.	Hentschke M et al., 2003	Liu Y et al., 1996
EWS	214636_at	calcitonin-related polypeptide, beta	AA747379	797	CALCB	534305	http://genome-www5.stanford.edu/cgi-bin/source/expressionSearch?option=cluster&criteria=Hs.534305&organism=Hs	http://genome-www.stanford.edu/cgi-bin/genecards/carddisp?CALCB		GO:0006874 calcium ion homeostasis GO:0005184 neuropeptide hormone activity GO:0005625 soluble fraction GO:0005576 extracellular region GO:0007165 signal transduction	CGRP induces vasodilatation. It dilates a variety of vessels including the coronary, cerebral and systemic vasculature. Its abundance in the CNS also points toward a neurotransmitter or neuromodulator role.	Petermann JB et al., 1987 Steenbergh PH et al., 1986	Pfluger KH et al., 1988
	203929_s_at	microtubule-associated protein tau	AI056359	4137	MAPT	101174	http://genome-www5.stanford.edu/cgi-bin/source/expressionSearch?option=cluster&criteria=Hs.101174&organism=Hs	http://genome-www.stanford.edu/cgi-bin/genecards/carddisp?MAPT	hsa01510 Neurodegenerative Disorders hsa04010 MAPK signaling pathway hsa05010 Alzheimer's disease	GO:0005886 plasma membrane GO:0030424 axon GO:0007026 microtubule stabilization GO:0005829 cytosol GO:0005200 structural constituent of cytoskeleton GO:0006915 apoptosis GO:0005856 cytoskeleton GO:0005875 microtubule associated complex	Promotes microtubule assembly and stability, and might be involved in the establishment and maintenance of neuronal polarity. The C-terminus binds axonal microtubules while the N- terminus binds neural plasma membrane components, suggesting that tau functions as a linker protein between both. Axonal polarity is predetermined by tau localization (in the neuronal cell) in the domain of the cell bod…	Goedert M et al., 1989	Wai et al., 2002
	209685_s_at	protein kinase C, beta 1	M13975	5579	PRKCB1	460355	http://genome-www5.stanford.edu/cgi-bin/source/expressionSearch?option=cluster&criteria=Hs.460355&organism=Hs	http://genome-www.stanford.edu/cgi-bin/genecards/carddisp?PRKCB1	hsa04010 MAPK signaling pathway hsa04070 Phosphatidylinositol signaling system hsa04310 Wnt signaling pathway hsa05110 Cholera - Infection	GO:0005886 plasma membrane GO:0005737 cytoplasm GO:0006468 protein amino acid phosphorylation GO:0019992 diacylglycerol binding GO:0016740 transferase activity GO:0004697 protein kinase C activity GO:0005524 ATP binding GO:0005509 calcium ion binding GO:0007242 intracellular signaling cascade	This is a calcium-activated, phospholipid-dependent, serine- and threonine-specific enzyme. PKC is activated by diacylglycerol which in turn phosphorylates a range of cellular proteins. PKC also serves as the receptor for phorbol esters, a class of tumor promoters. May be considered as a novel component of the NF-kappa-B signaling axis responsible for the survival and activation of B cells after …	Coussens L et al., 1986 Mahajna et al., 1995	Jiang X-H et al., 2004 Mackay HJ et al., 2003
	207957_s_at	protein kinase C, beta 1	NM_002738	5579	PRKCB1
FMT	202508_s_at	synaptosomal-associated protein, 25kDa	NM_003081	6616	SNAP25	167317	http://genome-www5.stanford.edu/cgi-bin/source/expressionSearch?option=cluster&criteria=Hs.167317&organism=Hs	http://genome-www.stanford.edu/cgi-bin/genecards/carddisp?SNAP25		GO:0019717 synaptosome	t-SNARE involved in the molecular regulation of neurotransmitter release. May play an important role in the synaptic function of specific neuronal systems. Associates with proteins involved in vesicle docking and membrane fusion.	Zhao N et al, 1994	Graff L et al., 2001
	219714_s_at	calcium channel, voltage-dependent, alpha 2/delta 3 subunit	NM_018398	55799	CACNA2D3	369421	No gene expression microarray reported	http://genome-www.stanford.edu/cgi-bin/genecards/carddisp?CACNA2D3
	203797_at	visinin-like 1	AF039555	7447	VSNL1	444212	http://genome-www5.stanford.edu/cgi-bin/source/expressionSearch?option=cluster&criteria=Hs.444212&organism=Hs	http://genome-www.stanford.edu/cgi-bin/genecards/carddisp?VSNL1		GO:0005509 calcium ion binding	Regulates (in vitro) the inhibition of rhodopsin phosphorylation in a calcium-dependent manner (By similarity).	Polymeropoulus MH et al., 1995
	215209_at	SEC24 related gene family, member D (S. cerevisiae)	AU143984	9871	SEC24D	189641	No gene expression microarray reported	http://genome-www.stanford.edu/cgi-bin/genecards/carddisp?SEC24D
	215077_at	collagen, type III, alpha 1 (Ehlers-Danlos syndrome type IV, autosomal dominant)	AU144167	1281	COL3A1	443625	http://genome-www5.stanford.edu/cgi-bin/source/expressionSearch?option=cluster&criteria=Hs.443625&organism=Hs	http://genome-www.stanford.edu/cgi-bin/genecards/carddisp?COL3A1		GO:0005201 extracellular matrix structural constituent GO:0005581 collagen GO:0009887 organogenesis GO:0005737 cytoplasm GO:0008015 circulation GO:0005586 collagen type III GO:0006817 phosphate transport		Janeczko RA et al., 1989
	206730_at	glutamate receptor, ionotrophic, AMPA 3	NM_007325	2892	GRIA3			http://genome-www.stanford.edu/cgi-bin/genecards/carddisp?GRIA3	hsa04080 Neuroactive ligand-receptor interaction	GO:0016021 integral to membrane GO:0005886 plasma membrane GO:0005216 ion channel activity GO:0006811 ion transport GO:0015277 kainate selective glutamate receptor activity GO:0005234 glutamate-gated ion channel activity GO:0006813 potassium ion transport GO:0007268 synaptic transmission GO:0004872 receptor activity GO:0007215 glutamate signaling pathway GO:0004971 alpha-amino-3-hydroxy-5-methyl-…	Receptor for glutamate. L-glutamate acts as an excitatory neurotransmitter at many synapses in the central nervous system. The postsynaptic actions of GLU are mediated by a variety of receptors that are named according to their selective agonists.	Rampersad V et al., 1994 McNamara JO et al., 1992
the REST	217067_s_at	dentin matrix acidic phosphoprotein	U34037	1758	DMP1	128556	no gene expression microarray reported	http://genome-www.stanford.edu/cgi-bin/genecards/carddisp?DMP1		GO:0005509 calcium ion binding GO:0005178 integrin binding GO:0001503 ossification GO:0005578 extracellular matrix (sensu Metazoa)	Could be involved in the induction of mineralization of extracellular matrix	Aplin HM et al., 1995	Chaplet M et al., 2003
	210939_s_at	glutamate receptor, metabotropic 1	L76631	2911	GRM1	32945	http://genome-www5.stanford.edu/cgi-bin/source/expressionSearch?option=cluster&criteria=Hs.32945&organism=Hs	http://genome-www.stanford.edu/cgi-bin/genecards/carddisp?GRM1	hsa04080 Neuroactive ligand-receptor interaction	GO:0005887 integral to plasma membrane GO:0008067 metabotropic glutamate GO:0007186 G-protein coupled receptor protein signaling pathway GO:0007268 synaptic transmission		Stephan, D. et al., 1996	Pollock, P.M., et al., 2003
	204933_s_at	tumor necrosis factor receptor superfamily, member 11b (osteoprotegerin)	NM_002546	4982	TNFRSF11B	81791	no gene expression microarray reported	http://genome-www.stanford.edu/cgi-bin/genecards/carddisp?TNFRSF11B	hsa04060 Cytokine-cytokine receptor interaction	GO:0006915 apoptosis GO:0005515 protein binding GO:0001501 skeletal development GO:0005576 extracellular region GO:0007165 signal transduction GO:0005125 cytokine activity GO:0004872 receptor activity	Acts as decoy receptor for RANKL and thereby neutralizes its function in osteoclastogenesis. Inhibits the activation of osteoclasts and promotes osteoclast apoptosis in vitro. Bone homeostasis seems to depend on the local RANKL/OPG ratio. May also play a role in preventing arterial calcification. May act as decoy receptor for TRAIL and protect against apoptosis. TRAIL binding blocks the inhibitio…	Simonet, W.S., et al., 1997	Naumann, U., et al., 2004
	219594_at	ninjurin 2	NM_016533	4815	NINJ2	504422	no gene expression microarray reported	http://genome-www.stanford.edu/cgi-bin/genecards/carddisp?NINJ2		GO:0005515 protein binding GO:0005887 integral to plasma membrane GO:0007155 cell adhesion GO:0042246 tissue regeneration GO:0007399 neurogenesis GO:0007158 neuronal cell adhesion	Homophilic cell adhesion molecule that promotes axonal growth. May play a role in nerve regeneration and in the formation and function of other tissues.	Araki,T. and Milbrandt,J., 2000
	220076_at	ankylosis, progressive homolog (mouse)	NM_019847	56172	ANKH	156727	http://genome-www5.stanford.edu/cgi-bin/source/expressionSearch?option=cluster&criteria=Hs.156727&organism=Hs	http://genome-www.stanford.edu/cgi-bin/genecards/carddisp?ANKH		GO:0016021 integral to membrane GO:0006810 transport GO:0030504 inorganic diphosphate transporter activity GO:0007605 perception of sound GO:0019867 outer membrane GO:0001501 skeletal development GO:0005315 inorganic phosphate transporter activity GO:0007626 locomotory behavior GO:0006817 phosphate transport GO:0030500 regulation of bone mineralization GO:0005554 molecular_function unknown	Regulates intra- and extracellular levels of inorganic pyrophosphate (PPi), probably functioning as PPi transporter.	Ho, A.M., et al., 2000
	206529_x_at	solute carrier family 26, member 4	NM_000441	5172	SLC26A4	512611	no gene expression microarray reported	http://genome-www.stanford.edu/cgi-bin/genecards/carddisp?SLC26A4		GO:0016021 integral to membrane GO:0006810 transport GO:0007605 perception of sound GO:0015108 chloride transporter activity GO:0008271 sulfate porter activity GO:0008272 sulfate transport GO:0015111 iodide transporter activity	Sodium-independent transporter of chloride and iodide.	Scott, D.A., et al.,1999	Xing et al., 2003
	213059_at	cAMP responsive element binding protein 3-like 1	AF055009	90993	OASIS/ CREB3L1	405961	http://genome-www5.stanford.edu/cgi-bin/source/expressionSearch?option=cluster&criteria=Hs.405961&organism=Hs	http://genome-www.stanford.edu/cgi-bin/genecards/carddisp?CREB3L1				Omori, Y., et al.,2002
	207370_at	integrin-binding sialoprotein (bone sialoprotein, bone sialoprotein II)	NM_004967	3381	IBSP	518726	no gene expression microarray reported	http://genome-www.stanford.edu/cgi-bin/genecards/carddisp?IBSP		GO:0005515 protein binding GO:0007155 cell adhesion GO:0001503 ossification GO:0005576 extracellular region	Binds tightly to hydroxyapatite. Appears to form an integral part of the mineralized matrix. Probably important to cell-matrix interaction. Promotes Arg-Gly-Asp-dependent cell attachment.	Kerr, J.M., et al., 1993
	205907_s_at	osteomodulin	AI765819	4958	OMD	94070	no gene expression microarray reported	http://genome-www.stanford.edu/cgi-bin/genecards/carddisp?OMD		GO:0005515 protein binding GO:0007155 cell adhesion GO:0005578 extracellular matrix (sensu Metazoa)	May be implicated in biomineralization processes. Has a function in binding of osteoblasts via the alpha(V)beta(3)- integrin (By similarity).	Wendel, M., et al., 1998
	204638_at	acid phosphatase 5, tartrate resistant	NM_001611	54	ACP5	1211	http://genome-www5.stanford.edu/cgi-bin/source/expressionSearch?option=cluster&criteria=Hs.1211&organism=Hs	http://genome-www.stanford.edu/cgi-bin/genecards/carddisp?ACP5	hsa00361 gamma-Hexachlorocyclohexane degradation hsa00740 Riboflavin metabolism	GO:0016021 integral to membrane GO:0003993 acid phosphatase activity GO:0005764 lysosome GO:0016787 hydrolase activity		Lord, D.K., et al., 1990
	220273_at	interleukin 17B	NM_014443	27190	IL17B	409558	no gene expression microarray reported	http://genome-www.stanford.edu/cgi-bin/genecards/carddisp?IL17B	hsa04060 Cytokine-cytokine receptor interaction	GO:0006955 immune response GO:0007267 cell-cell signaling GO:0004871 signal transducer activity GO:0005125 cytokine activity	Stimulates the release of tumor necrosis factor alpha and IL-1beta from the monocytic cell line THP-1.	Li, H., et al., 2000	Skubitz, K.M. and Skubitz, A.P., 2003
	206905_s_at	matrilin 1, cartilage matrix protein	NM_002379	4146	MATN1	150366	no gene expression microarray reported	http://genome-www.stanford.edu/cgi-bin/genecards/carddisp?MATN1		GO:0005201 extracellular matrix structural constituent GO:0030198 extracellular matrix organization and biogenesis GO:0001502 cartilage condensation GO:0005518 collagen binding GO:0005578 extracellular matrix (sensu Metazoa) GO:0006461 protein complex assembly	Cartilage matrix protein is a major component of the extracellular matrix of nonarticular cartilage. It binds to collagen.	Jenkins, R.N., et al., 1990
	206091_at	matrilin 3	NM_002381	4148	MATN3	6985	http://genome-www5.stanford.edu/cgi-bin/source/expressionSearch?option=cluster&criteria=Hs.6985&organism=Hs	http://genome-www.stanford.edu/cgi-bin/genecards/carddisp?MATN3		GO:0005201 extracellular matrix structural constituent GO:0001501 skeletal development GO:0005578 extracellular matrix (sensu Metazoa)	Major component of the extracellular matrix of cartilage and may play a role in the formation of extracellular filamentous networks.	Belluoccio,D., et al., 1998
	213870_at	DNA segment on chromosome 6 (unique, pseudogene) 2723 expressed sequence	AL031228	10470	D6S2723E	NA	NA	http://genome-www.stanford.edu/cgi-bin/genecards/carddisp?D6S2723E				Herberg,J.A., et al., 1998
	213622_at	collagen, type IX, alpha 2	AI733465	1298	COL9A2	418012	http://genome-www5.stanford.edu/cgi-bin/source/expressionSearch?option=cluster&criteria=Hs.418012&organism=Hs	http://genome-www.stanford.edu/cgi-bin/genecards/carddisp?COL9A2		GO:0005201 extracellular matrix structural constituent GO:0001501 skeletal development GO:0005737 cytoplasm GO:0005594 collagen type IX GO:0005578 extracellular matrix (sensu Metazoa) GO:0006817 phosphate transport	Structural component of hyaline cartilage and vitreous of the eye.	Perala,M., et al., 1993
	222008_at	collagen, type IX, alpha 1	NM_001851	1297	COL9A1	149809	http://genome-www5.stanford.edu/cgi-bin/source/expressionSearch?option=cluster&criteria=Hs.149809&organism=Hs	http://genome-www.stanford.edu/cgi-bin/genecards/carddisp?COL9A1		GO:0005201 extracellular matrix structural constituent GO:0001501 skeletal development GO:0005737 cytoplasm GO:0005594 collagen type IX GO:0005578 extracellular matrix (sensu Metazoa) GO:0006817 phosphate transport	Structural component of hyaline cartilage and vitreous of the eye.	Pihlajamaa,T., et al., 1998
	205828_at	matrix metalloproteinase 3 (stromelysin 1, progelatinase)	NM_002422	4314	MMP3	375129	http://genome-www5.stanford.edu/cgi-bin/source/expressionSearch?option=cluster&criteria=Hs.375129&organism=Hs	http://genome-www.stanford.edu/cgi-bin/genecards/carddisp?MMP3		GO:0008270 zinc ion binding GO:0005509 calcium ion binding GO:0005615 extracellular space GO:0004248 stromelysin 1 activity GO:0030574 collagen catabolism GO:0005578 extracellular matrix (sensu Metazoa) GO:0016787 hydrolase activity	Can degrade fibronectin, laminin, gelatins of type I, III, IV, and V; collagens III, IV, X, and IX, and cartilage proteoglycans. Activates procollagenase.	Murphy,G., et al., 1987

## Sheet: b
	UNIQID	NAME	ACCNUM	LOCUSID	SYMBOL	Hs number	SOURCE array data	GeneCards INFO	KEGG pathway	GO	Function	Reference	Role in cancer
RHABfp1	212654_at	tropomyosin 2 (beta)	AL566786	7169	TPM2	300772	http://genome-www5.stanford.edu/cgi-bin/source/expressionSearch?option=cluster&criteria=Hs.300772&organism=Hs	http://genome-www.stanford.edu/cgi-bin/genecards/carddisp?TPM2		GO:0005862 muscle thin filament tropomyosin GO:0005856 cytoskeleton GO:0007517 muscle development GO:0008307 structural constituent of muscle GO:0003779 actin binding	Binds to actin filaments in muscle and nonmuscle cells. Plays a central role, in association with the troponin complex, in the calcium dependent regulation of vertebrate striated muscle contraction. Smooth muscle contraction is regulated by interaction with caldesmon. In nonmuscle cells is implicated in stabilizing cytoskeleton actin filaments.	widada et al., 1988
	221524_s_at	Ras-related GTP binding D	AF272036	58528	RRAGD	485938	http://genome-www5.stanford.edu/cgi-bin/source/expressionSearch?option=cluster&criteria=Hs.485938&organism=Hs	http://genome-www.stanford.edu/cgi-bin/genecards/carddisp?RRAGD		GO:0005737 cytoplasm GO:0008151 cell growth and/or maintenance GO:0005634 nucleus		Strausberg et al 2002
	210088_x_at	myosin, light polypeptide 4, alkali; atrial, embryonic	M36172	4635	MYL4	463300	http://genome-www5.stanford.edu/cgi-bin/source/expressionSearch?option=cluster&criteria=Hs.463300&organism=Hs	http://genome-www.stanford.edu/cgi-bin/genecards/carddisp?MYL4		GO:0016459 myosin GO:0007517 muscle development GO:0005509 calcium ion binding GO:0005859 muscle myosin GO:0008307 structural constituent of muscle	Regulatory light chain of myosin. Does not bind calcium	Seharaseyon et al., 1990
	205872_x_at	NA phosphodiesterase 4D interacting protein (myomegalin)	NM_022359	64182	PDE4DIP	488331	http://genome-www5.stanford.edu/cgi-bin/source/expressionSearch?option=cluster&criteria=Hs.487925&organism=Hs	http://genome-www.stanford.edu/cgi-bin/genecards/carddisp?PDE4DIP		GO:0030036 actin cytoskeleton organization and biogenesis GO:0005840 ribosome GO:0005622 intracellular GO:0003735 structural constituent of ribosome GO:0007010 cytoskeleton organization and biogenesis GO:0006412 protein biosynthesis GO:0015629 actin cytoskeleton GO:0003779 actin binding		Strausberg et al 2002
	203872_at	actin, alpha 1, skeletal muscle	NM_001100	58	ACTA1	1288	http://genome-www5.stanford.edu/cgi-bin/source/expressionSearch?option=cluster&criteria=Hs.1288&organism=Hs	http://genome-www.stanford.edu/cgi-bin/genecards/carddisp?ACTA1		GO:0005200 structural constituent of cytoskeleton GO:0003774 motor activity GO:0007517 muscle development GO:0006936 muscle contraction GO:0008016 regulation of heart contraction rate GO:0008307 structural constituent of muscle GO:0005884 actin filament	Actins are highly conserved proteins that are involved in various types of cell motility and are ubiquitously expressed in all eukaryotic cells.	Hanaeur et al., 1983
	205824_at	heat shock 27kDa protein 2	NM_001541	3316	HSPB2	no	http://genome-www5.stanford.edu/cgi-bin/source/expressionSearch?option=cluster&criteria=Hs.78846&organism=Hs	http://genome-www.stanford.edu/cgi-bin/genecards/carddisp?HSPB2		GO:0005515 protein binding GO:0006457 protein folding GO:0008047 enzyme activator activity GO:0005829 cytosol GO:0006986 response to unfolded protein		Iwaki A et al., 1997
RHABfp2	212413_at	septin 6	D50918	23157	SEPT6'	496666	http://genome-www5.stanford.edu/cgi-bin/source/expressionSearch?option=cluster&criteria=Hs.496666&organism=Hs	http://genome-www.stanford.edu/cgi-bin/genecards/carddisp?SEPT6		GO:0005515 protein binding GO:0005525 GTP binding GO:0000910 cytokinesis GO:0007049 cell cycle GO:0008151 cell growth and/or maintenance GO:0008372 cellular_component unknown	Involved in cytokinesis (Potential)	Borkhardt A et al., 2001 Ono R et al., 2002	Borkhardt A et al., 2001 Ono R et al., 2002
	208892_s_at	dual specificity phosphatase 6	BC003143	1848	DUSP6	298654	http://genome-www5.stanford.edu/cgi-bin/source/expressionSearch?option=cluster&criteria=Hs.298654&organism=Hs	http://genome-www.stanford.edu/cgi-bin/genecards/carddisp?DUSP6	hsa04010 MAPK signaling pathway	GO:0006470 protein amino acid dephosphorylation GO:0000074 regulation of cell cycle GO:0005737 cytoplasm GO:0016787 hydrolase activity GO:0017017 MAP kinase phosphatase activity GO:0004722 protein serine/threonine phosphatase activity GO:0000188 inactivation of MAPK GO:0004725 protein tyrosine phosphatase activity GO:0005625 soluble fraction		Muda M et al., 1996	Furukawa T et al., 1998; 2003 Warmka et al., 2004
	207294_at	angiotensin II receptor, type 2	NM_000686	186	AGTR2	405348	no gene expression microarray reported	http://genome-www.stanford.edu/cgi-bin/genecards/carddisp?AGTR2	hsa04080 Neuroactive ligand-receptor interaction	GO:0005887 integral to plasma membrane GO:0004860 protein kinase inhibitor activity GO:0007186 G-protein coupled receptor protein signaling pathway GO:0001584 rhodopsin-like receptor activity GO:0004945 angiotensin type II receptor activity GO:0006915 apoptosis GO:0008217 regulation of blood pressure GO:0007610 behavior	Receptor for angiotensin II. May have a role in cell morphogenesis and related events in growth and development	Tsuzuki S et al., 1994	Escobar et al., 2004
	206002_at	G protein-coupled receptor 64	NM_005756	10149	GPR64	146978	http://genome-www5.stanford.edu/cgi-bin/source/expressionSearch?option=cluster&criteria=Hs.146978&organism=Hs	http://genome-www.stanford.edu/cgi-bin/genecards/carddisp?GPR64		GO:0016021 integral to membrane GO:0007218 neuropeptide signaling pathway GO:0004930 G-protein coupled receptor activity	Could be involved in a signal transduction pathway controlling epidymal function and male fertility.	Osterhoff et al., 1997
	208893_s_at	dual specificity phosphatase 6	BC005047	1848	DUSP6	298654	http://genome-www5.stanford.edu/cgi-bin/source/expressionSearch?option=cluster&criteria=Hs.298654&organism=Hs		hsa04010 MAPK signaling pathway		Inactivates MAP kinases. Has a specificity for the ERK family.	Muda M et al., 1996	Furukawa T et al., 1998; 2003 Warmka et al., 2004		GO:0006470 protein amino acid dephosphorylation GO:0000074 regulation of cell cycle GO:0005737 cytoplasm GO:0016787 hydrolase activity GO:0017017 MAP kinase phosphatase activity GO:0004722 protein serine/threonine phosphatase activity GO:0000188 inactivation of MAPK GO:0004725 protein tyrosine phosphatase activity GO:0005625 soluble fraction
	221489_s_at	sprouty homolog 4 (Drosophila)	W48843	81848	SPRY4	323308	http://genome-www5.stanford.edu/cgi-bin/source/expressionSearch?option=cluster&criteria=Hs.323308&organism=Hs	http://genome-www.stanford.edu/cgi-bin/genecards/carddisp?SPRY4		GO:0007275 development GO:0016020 membrane GO:0009966 regulation of signal transduction	Suppresses the insulin receptor and EGFR-transduced MAPK signaling pathway, but does not inhibit MAPK activation by a constitutively active mutant Ras. Probably impairs the formation of GTP-Ras.	Tsuzuki S et al., 1994	Escobar et al., 2004
	202478_at	tribbles homolog 2	NM_021643	28951	TRIB2	467751	http://genome-www5.stanford.edu/cgi-bin/source/expressionSearch?option=cluster&criteria=Hs.467751&organism=Hs	http://genome-www.stanford.edu/cgi-bin/genecards/carddisp?TRIB2		GO:0004672 protein kinase activity GO:0005524 ATP binding GO:0006468 protein amino acid phosphorylation		Strausberg et al., 2002
	205150_s_at	KIAA0644 gene product	AV724192	9865	KIAA0644	21572	http://genome-www5.stanford.edu/cgi-bin/source/expressionSearch?option=cluster&criteria=Hs.21572&organism=Hs	http://genome-www.stanford.edu/cgi-bin/genecards/carddisp?KIAA0644				Strausberg et al., 2002
	205151_s_at	KIAA0644 gene product	NM_014817	9865	KIAA0644
	211651_s_at	laminin, beta 1	M20206	3912	LAMB1	489646	http://genome-www5.stanford.edu/cgi-bin/source/expressionSearch?option=cluster&criteria=Hs.489646&organism=Hs	http://genome-www.stanford.edu/cgi-bin/genecards/carddisp?LAMB1	hsa05060 Prion disease	GO:0005604 basement membrane GO:0005515 protein binding GO:0007155 cell adhesion GO:0005198 structural molecule activity	Binding to cells via a high affinity receptor, laminin is thought to mediate the attachment, migration and organization of cells into tissues during embryonic development by interacting with other extracellular matrix components.	Jaye et al., 1987	Shen J et al., 1997
	206510_at	sine oculis homeobox homolog 2 (Drosophila)	AF332197	10736	SIX2	101937	no gene expression microarray reported	http://genome-www.stanford.edu/cgi-bin/genecards/carddisp?SIX2		GO:0009653 morphogenesis GO:0006366 transcription from Pol II promoter GO:0005634 nucleus GO:0006355 regulation of transcription GO:0003700 transcription factor activity	May be involved in limb tendon and ligament development (By similarity).	Boucher CA et al., 2000 Kutejova E et al., 2005
NFBSWNfp1	201744_s_at	lumican	NM_002345	4060	LUM	406475	http://genome-www5.stanford.edu/cgi-bin/source/expressionSearch?option=cluster&criteria=Hs.406475&organism=Hs	http://genome-www.stanford.edu/cgi-bin/genecards/carddisp?LUM		GO:0005201 extracellular matrix structural constituent GO:0030199 collagen fibril organization GO:0005518 collagen binding GO:0005583 fibrillar collagen GO:0007601 visual perception GO:0005578 extracellular matrix (sensu Metazoa)		Grover et al., 1995	Lu YP et al., 2002
	207191_s_at	immunoglobulin superfamily containing leucine-rich repeat	NM_005545	3671	ISLR	513022	http://genome-www5.stanford.edu/cgi-bin/source/expressionSearch?option=cluster&criteria=Hs.513022&organism=Hs	http://genome-www.stanford.edu/cgi-bin/genecards/carddisp?ISLR		GO:0005515 protein binding GO:0007155 cell adhesion		Nagasawa et al., 1997	Tice DA et al., 2002
	221911_at	hypothetical protein LOC221810	BE881590	221810	LOC221810	363292	???	http://genome-www.stanford.edu/cgi-bin/genecards/carddisp?LOC221810
	203131_at	platelet-derived growth factor receptor, alpha polypeptide	NM_006206	5156	PDGFRA	74615	http://genome-www5.stanford.edu/cgi-bin/source/expressionSearch?option=cluster&criteria=Hs.74615&organism=Hs	http://genome-www.stanford.edu/cgi-bin/genecards/carddisp?PDGFRA			Receptor that binds both PDGFA and PDGFB and has a tyrosine-protein kinase activity	Claesson-Welsh et al., 1989 a, b	Jones AV et al., 2004 Subramanian S et al., 2004
	209735_at	ATP-binding cassette, sub-family G (WHITE), member 2	AF098951	9429	ABCG2	480218	http://genome-www5.stanford.edu/cgi-bin/source/expressionSearch?option=cluster&criteria=Hs.480218&organism=Hs	http://genome-www.stanford.edu/cgi-bin/genecards/carddisp?ABCG2		GO:0016021 integral to membrane GO:0006810 transport GO:0008559 xenobiotic-transporting ATPase activity GO:0005524 ATP binding GO:0042493 response to drug GO:0000166 nucleotide binding GO:0005215 transporter activity	Xenobiotic transporter that appears to play a major role in the multidrug resistance phenotype of a specific MCF-7 breast cancer cell line. When overexpressed, the transfected cells become resistant to mitoxantrone, daunorubicin and doxorubicin, display diminished intracellular accumulation of daunorubicin, and manifest an ATP-dependent increase in the efflux of rhodamine 123.	Allikmets et al., 1996	Staud F et al., 2005 Gillet JP et al., 2004 Annereau JP et al., 2004
	200795_at	SPARC-like 1 (mast9, hevin)	NM_004684	8404	SPARCL1	62886	http://genome-www5.stanford.edu/cgi-bin/source/expressionSearch?option=cluster&criteria=Hs.62886&organism=Hs	http://genome-www.stanford.edu/cgi-bin/genecards/carddisp?SPARCL1		GO:0005509 calcium ion binding GO:0005578 extracellular matrix (sensu Metazoa)		Girard JP et al., 1995 Isler SG et al., 2001	Bendik I et al., 1998 Isler SG et al., 2001 Claeskens A et al., 2000
	201893_x_at	decorin	AF138300	1634	DCN	156316	http://genome-www5.stanford.edu/cgi-bin/source/expressionSearch?option=cluster&criteria=Hs.156316&organism=Hs	http://genome-www.stanford.edu/cgi-bin/genecards/carddisp?DCN	hsa04350 TGF-beta signaling pathway	GO:0009887 organogenesis GO:0005578 extracellular matrix (sensu Metazoa)	May affect the rate of fibrils formation.	Danielson KG et al., 1993	Reed CC et al., 2005 Koninger J et al., 2004 Banerjee AG et al., 2003
	211896_s_at	decorin	AF138302	1634	DCN
	211813_x_at	decorin	AF138303	1634	DCN
	209612_s_at	alcohol dehydrogenase IB (class I), beta polypeptide	M24317	125	ADH1B	4	http://genome-www5.stanford.edu/cgi-bin/source/expressionSearch?option=cluster&criteria=Hs.4&organism=Hs	http://genome-www.stanford.edu/cgi-bin/genecards/carddisp?ADH1B	hsa00010 Glycolysis / Gluconeogenesis hsa00071 Fatty acid metabolism hsa00120 Bile acid biosynthesis hsa00350 Tyrosine metabolism hsa00561 Glycerolipid metabolism	GO:0006066 alcohol metabolism GO:0016491 oxidoreductase activity GO:0008270 zinc ion binding GO:0006069 ethanol oxidation GO:0005737 cytoplasm GO:0004024 alcohol dehydrogenase activity GO:0005489 electron transporter activity		Hurley et al., 1994
	209613_s_at	alcohol dehydrogenase IB (class I), beta polypeptide	M21692	125	ADH1B
NFBSWNfp2	209278_s_at	tissue factor pathway inhibitor 2	L27624	7980	TFPI2	438231	http://genome-www5.stanford.edu/cgi-bin/source/expressionSearch?option=cluster&criteria=Hs.438231&organism=Hs	http://genome-www.stanford.edu/cgi-bin/genecards/carddisp?TFPI2		GO:0007596 blood coagulation GO:0005201 extracellular matrix structural constituent GO:0004867 serine-type endopeptidase inhibitor activity GO:0005578 extracellular matrix (sensu Metazoa) GO:0030414 protease inhibitor activity	Seems to inhibit trypsin, factor VIIa/tissue factor, weakly factor Xa. Has no effect on thrombin.	Sprecher CA et al., 1994
	201131_s_at	cadherin 1, type 1, E-cadherin (epithelial)	NM_004360	999	CDH1	461086	http://genome-www5.stanford.edu/cgi-bin/source/expressionSearch?option=cluster&criteria=Hs.461086&organism=Hs	http://genome-www.stanford.edu/cgi-bin/genecards/carddisp?CDH1	hsa04520 Cadherin-mediated cell adhesion	GO:0016021 integral to membrane GO:0005515 protein binding GO:0005509 calcium ion binding GO:0007155 cell adhesion GO:0007156 homophilic cell adhesion GO:0005554 molecular_function unknown	Cadherins are calcium dependent cell adhesion proteins. They preferentially interact with themselves in a homophilic manner in connecting cells; cadherins may thus contribute to the sorting of heterogeneous cell types. E-cadherin has a potent invasive suppressor role. It is also a ligand for integrin alpha- E/beta-7.	Berx G et al., 1995	Charalabopoulos K et al., 2004 Hazan RB et al., 2004 Fearon ER et al., 2003 Hirohashi S et al., 2003
	212992_at	chromosome 14 open reading frame 78	AI935123	113146	C14orf78	441783	http://genome-www5.stanford.edu/cgi-bin/source/expressionSearch?option=cluster&criteria=Hs.441783&organism=Hs	http://genome-www.stanford.edu/cgi-bin/genecards/carddisp?C14orf78				Strausberg et al, 2002
	219619_at	DIRAS family, GTP-binding RAS-like 2	NM_017594	54769	DIRAS2	165636	http://genome-www5.stanford.edu/cgi-bin/source/expressionSearch?option=cluster&criteria=Hs.165636&organism=Hs	http://genome-www.stanford.edu/cgi-bin/genecards/carddisp?DIRAS2		GO:0007264 small GTPase mediated signal transduction GO:0005525 GTP binding		Strausberg et al., 2002
	220161_s_at	erythrocyte membrane protein band 4.1 like 4B	NM_019114	54566	EPB41L4B	269180	no gene expression microarray reported	http://genome-www.stanford.edu/cgi-bin/genecards/carddisp?EPB41L4B		GO:0005856 cytoskeleton GO:0008092 cytoskeletal protein binding GO:0016020 membrane		Shimizu K et al., 2000	Shimizu K et al., 2000
	203440_at	cadherin 2, type 1, N-cadherin (neuronal)	M34064	1000	CDH2	464829	http://genome-www5.stanford.edu/cgi-bin/source/expressionSearch?option=cluster&criteria=Hs.464829&organism=Hs	http://genome-www.stanford.edu/cgi-bin/genecards/carddisp?CDH2		GO:0016021 integral to membrane GO:0005515 protein binding GO:0005509 calcium ion binding GO:0007155 cell adhesion GO:0007156 homophilic cell adhesion	Cadherins are calcium dependent cell adhesion proteins. They preferentially interact with themselves in a homophilic manner in connecting cells; cadherins may thus contribute to the sorting of heterogeneous cell types. N-cadherin may be involved in neuronal recognition mechanism.	Reid RA et al., 1990	Agathanggelou A et al., 2003 Suyama K et al., 2002
	205990_s_at	wingless-type MMTV integration site family, member 5A	NM_003392	7474	WNT5A	152213	http://genome-www5.stanford.edu/cgi-bin/source/expressionSearch?option=cluster&criteria=Hs.152213&organism=Hs	http://genome-www.stanford.edu/cgi-bin/genecards/carddisp?WNT5A	hsa04310 Wnt signaling pathway	GO:0009653 morphogenesis GO:0005615 extracellular space GO:0007267 cell-cell signaling GO:0005625 soluble fraction GO:0007165 signal transduction GO:0007223 frizzled-2 signaling pathway GO:0005102 receptor binding	Ligand for members of the frizzled family of seven transmembrane receptors. Probable developmental protein. May be a signaling molecule which affects the development of discrete regions of tissues. Is likely to signal over only few cell diameters.	Clark CC et al., 1993	Saitoh T et al., 2002 a, b,c Nakano T et al., 2003 Liang H et al., 2003 Taki M et al., 2003 Howng SL et al., 2002 Weeraratna AT, et al., 2002
	212805_at	KIAA0367 protein	AB002365	23273	KIAA0367	262857	http://genome-www5.stanford.edu/cgi-bin/source/expressionSearch?option=cluster&criteria=Hs.262857&organism=Hs	http://genome-www.stanford.edu/cgi-bin/genecards/carddisp?KIAA0367				Strausberg et al., 2002
	205016_at	transforming growth factor, alpha	NM_003236	7039	TGFA	170009	http://genome-www5.stanford.edu/cgi-bin/source/expressionSearch?option=cluster&criteria=Hs.170009&organism=Hs	http://genome-www.stanford.edu/cgi-bin/genecards/carddisp?TGFA		GO:0000074 regulation of cell cycle GO:0005887 integral to plasma membrane GO:0008083 growth factor activity GO:0007267 cell-cell signaling GO:0005155 epidermal growth factor receptor activating ligand activity GO:0004871 signal transducer activity GO:0008283 cell proliferation GO:0004713 protein-tyrosine kinase activity GO:0005515 protein binding GO:0005615 extracellular space GO:0005625 soluble…	TGF alpha is a mitogenic polypeptide that is able to bind to the EGF receptor and to act synergistically with TGF beta to promote anchorage-independent cell proliferation in soft agar.	Machida J et al., 1999	Humphreys RC et al., 2000 Sawhney RS et al., 2004 Espinoza LA et al., 2004 Cai YC et al., 2004 Back W et al., 2003
	209771_x_at	CD24 antigen (small cell lung carcinoma cluster 4 antigen)	AA761181	934	CD24	375108	http://genome-www5.stanford.edu/cgi-bin/source/expressionSearch?option=cluster&criteria=Hs.375108&organism=Hs	http://genome-www.stanford.edu/cgi-bin/genecards/carddisp?CD24		GO:0005886 plasma membrane GO:0006959 humoral immune response	Modulates B-cell activation responses. Signaling could be triggered by the binding of a lectin-like ligand to the CD24 carbohydrates, and transduced by the release of second messengers derived from the GPI-anchor. Promotes AG-dependent proliferation of B-cells, and prevents their terminal differentiation into antibody-forming cells.	Hough MR et al., 1994	Kristiansen G et al., 2004, a,b,c Went P et al., 2004 Liu AY et al., 2004 Qiu TH et al., 2004 Santin AD et al., 2004
MSSMSTfp	212624_s_at	chimerin (chimaerin) 1	BF339445	1123	CHN1	380138	http://genome-www5.stanford.edu/cgi-bin/source/expressionSearch?option=cluster&criteria=Hs.380138&organism=Hs	http://genome-www.stanford.edu/cgi-bin/genecards/carddisp?CHN1		GO:0005070 SH3/SH2 adaptor protein activity GO:0007242 intracellular signaling cascade GO:0005096 GTPase activator activity GO:0019992 diacylglycerol binding	GTPase activating protein for p21-rac and a phorbol ester receptor. May play an important role in neuronal signal- transduction mechanisms.	Hall C et al., 1990
	213880_at	G protein-coupled receptor 49	AL524520	8549	GPR49	172176	http://genome-www5.stanford.edu/cgi-bin/source/expressionSearch?option=cluster&criteria=Hs.172176&organism=Hs	http://genome-www.stanford.edu/cgi-bin/genecards/carddisp?GPR49		GO:0005887 integral to plasma membrane GO:0016500 protein-hormone receptor activity GO:0007186 G-protein coupled receptor protein signaling pathway	Orphan receptor. It may be an important receptor for signals controlling growth and differenciation of specific embryonic tissues (By similarity).	McDonald T et al., 1998	Yamamoto et al., 2003
	204011_at	sprouty homolog 2 (Drosophila)	NM_005842	10253	SPRY2	18676	http://genome-www5.stanford.edu/cgi-bin/source/expressionSearch?option=cluster&criteria=Hs.18676&organism=Hs	http://genome-www.stanford.edu/cgi-bin/genecards/carddisp?SPRY2	hsa04630 Jak-STAT signaling pathway	GO:0004867 serine-type endopeptidase inhibitor activity GO:0009887 organogenesis GO:0007275 development GO:0007267 cell-cell signaling GO:0005576 extracellular region GO:0016020 membrane GO:0009966 regulation of signal transduction	May function as an antagonist of fibroblast growth factor (FGF) pathways and may negatively modulate respiratory organogenesis.	Hacohen N et al., 1998	Lee CC et al., 2004 Tsavachidou D et al., 2004 Lo TL et al., 2004
	207069_s_at	MAD, mothers against decapentaplegic homolog 6 (Drosophila)	NM_005585	4091	MADH6	153863	http://genome-www5.stanford.edu/cgi-bin/source/expressionSearch?option=cluster&criteria=Hs.153863&organism=Hs	http://genome-www.stanford.edu/cgi-bin/genecards/carddisp?SMAD6	hsa04350 TGF-beta signaling pathway	GO:0030617 transforming growth factor beta receptor GO:0005515 protein binding GO:0005622 intracellular GO:0004871 signal transducer activity GO:0005076 receptor signaling protein serine/threonine kinase signaling protein activity GO:0006355 regulation of transcription	Antagonist of signaling by TGF-beta (transforming growth factor) type 1 receptor superfamily members; has been shown to inhibit selectively BMP (bone morphogenetic proteins) signaling by competing with the co-SMAD SMAD4 for receptor-activated SMAD1. SMAD6 is an inhibitory SMAD (I-SMAD) or antagonistic SMAD.	Topper JN et al., 1997	Kleeff J et al 1999 Piek E et al., 1999 Xu G et al., 2001
	213362_at	NA	N73931	NA	N73931	NA
	203895_at	phospholipase C, beta 4	AL535113	5332	PLCB4	472101	http://genome-www5.stanford.edu/cgi-bin/source/expressionSearch?option=cluster&criteria=Hs.472101&organism=Hs	http://genome-www.stanford.edu/cgi-bin/genecards/carddisp?PLCB4	hsa00562 Inositol phosphate metabolism hsa04070 Phosphatidylinositol signaling system hsa04310 Wnt signaling pathway hsa05110 Cholera - Infection	GO:0007242 intracellular signaling cascade GO:0005509 calcium ion binding GO:0016042 lipid catabolism GO:0004871 signal transducer activity GO:0006629 lipid metabolism GO:0004435 phosphoinositide phospholipase C activity GO:0016787 hydrolase activity	The production of the second messenger molecules diacylglycerol (DAG) and inositol 1,4,5-trisphosphate (IP3) is mediated by activated phosphatidylinositol-specific phospholipase C enzymes. This form has a role in retina signal transduction.	Alvarez RA et al., 1995
	203896_s_at	phospholipase C, beta 4	NM_000933	5332	PLCB4
	205413_at	chromosome 11 open reading frame 8	NM_001584	744	C11orf8	289795	http://genome-www5.stanford.edu/cgi-bin/source/expressionSearch?option=cluster&criteria=Hs.289795&organism=Hs	http://genome-www.stanford.edu/cgi-bin/genecards/carddisp?C11orf8		GO:0000004 biological_process unknown GO:0007399 neurogenesis GO:0008372 cellular_component unknown GO:0016787 hydrolase activity GO:0005554 molecular_function unknown		Schwartz F et al., 1995
	219779_at	zinc finger homeodomain 4	NM_024721	79776	ZFH4	458973	no gene expression microarray reported	http://genome-www.stanford.edu/cgi-bin/genecards/carddisp?ZFHX4		GO:0003676 nucleic acid binding GO:0008270 zinc ion binding GO:0005634 nucleus		McMullan TW et al., 2002
CHONfp	205117_at	fibroblast growth factor 1 (acidic)	X59065	2246	FGF1	483635	http://genome-www5.stanford.edu/cgi-bin/source/expressionSearch?option=cluster&criteria=Hs.483635&organism=Hs	http://genome-www.stanford.edu/cgi-bin/genecards/carddisp?FGF1	hsa04010 MAPK signaling pathway hsa04810 Regulation of actin cytoskeleton	GO:0000074 regulation of cell cycle GO:0009653 morphogenesis GO:0008083 growth factor activity GO:0001525 angiogenesis GO:0005615 extracellular space GO:0007267 cell-cell signaling GO:0008201 heparin binding GO:0007165 signal transduction GO:0008283 cell proliferation	The heparin-binding growth factors are angiogenic agents in vivo and are potent mitogens for a variety of cell types in vitro. There are differences in the tissue distribution and concentration of these 2 growth factors.	Wang WP et al., 1991	Skjerpen CS et al., 2002 Ding I et al., 2002
	206595_at	cystatin E/M	NM_001323	1474	CST6	139389	http://genome-www5.stanford.edu/cgi-bin/source/expressionSearch?option=cluster&criteria=Hs.139389&organism=Hs	http://genome-www.stanford.edu/cgi-bin/genecards/carddisp?CST6		GO:0009653 morphogenesis GO:0004869 cysteine protease inhibitor activity	Shows moderate inhibition of cathepsin B but is not active against cathepsin C.	Sotiropoulou G et al., 1997	Zhang J et al., 2004 Shridhar R et al., 2004 Vigneswaran N et al., 2003
	219648_at	hypothetical protein FLJ10116	NM_018000	55686	FLJ10116	79741	http://genome-www5.stanford.edu/cgi-bin/source/expressionSearch?option=cluster&criteria=Hs.79741&organism=Hs	http://genome-www.stanford.edu/cgi-bin/genecards/carddisp?FLJ10116				Strausberg et al., 2002
	218451_at	CUB domain-containing protein 1	NM_022842	64866	CDCP1	476093	no gene expression microarray reported	http://genome-www.stanford.edu/cgi-bin/genecards/carddisp?CDCP1				Hooper JD et al., 2003	Scherl-Mostageer M et al., 2001
	218804_at	oral cancer overexpressed 2	NM_018043	55107	ORAOV2	503074	no gene expression microarray reported	http://genome-www.stanford.edu/cgi-bin/genecards/carddisp?TMEM16A				Katoh M et al., 2004a,b
	221911_at	hypothetical protein LOC221810	BE881590	221810	LOC221810	363292	????	http://genome-www.stanford.edu/cgi-bin/genecards/carddisp?LOC221810				Strausberg et al., 2002
	208002_s_at	brain acyl-CoA hydrolase	NM_007274	11332	BACH	126137	http://genome-www5.stanford.edu/cgi-bin/source/expressionSearch?option=cluster&criteria=Hs.126137&organism=Hs	http://genome-www.stanford.edu/cgi-bin/genecards/carddisp?BACH		GO:0016290 palmitoyl-CoA hydrolase activity GO:0005737 cytoplasm GO:0000062 acyl-CoA binding GO:0006629 lipid metabolism GO:0004759 serine esterase activity GO:0016787 hydrolase activity	Acyl-CoA thioesterases are a group of enzymes that catalyze the hydrolysis of acyl-CoAs to the free fatty acid and coenzyme A (CoASH), providing the potential to regulate intracellular levels of acyl-CoAs, free fatty acids and CoASH. May play an important physiological function in brain. May play a regulatory role by modulating the cellular levels of fatty acyl- CoA ligands for certain transcript…	Yamada J et al., 1999
	220076_at	ankylosis, progressive homolog (mouse)	NM_019847	56172	ANKH	156727	http://genome-www5.stanford.edu/cgi-bin/source/expressionSearch?option=cluster&criteria=Hs.156727&organism=Hs	http://genome-www.stanford.edu/cgi-bin/genecards/carddisp?ANKH		GO:0016021 integral to membrane GO:0006810 transport GO:0030504 inorganic diphosphate transporter activity GO:0007605 perception of sound GO:0019867 outer membrane GO:0001501 skeletal development GO:0005315 inorganic phosphate transporter activity GO:0007626 locomotory behavior GO:0006817 phosphate transport GO:0030500 regulation of bone mineralization GO:0005554 molecular_function unknown	Regulates intra- and extracellular levels of inorganic pyrophosphate (PPi), probably functioning as PPi transporter.	Strausberg et al., 2002	Zheng M et al., 2004
	215870_s_at	phospholipase A2, group IIF	AL158172	64600	PLA2G2F	302034	no gene expression microarray reported	http://genome-www.stanford.edu/cgi-bin/genecards/carddisp?PLA2G2F	hsa00561 Glycerolipid metabolism hsa00580 Phospholipid degradation hsa00590 Prostaglandin and leukotriene metabolism hsa04010 MAPK signaling pathway	GO:0000004 biological_process unknown GO:0005509 calcium ion binding GO:0005576 extracellular region GO:0016042 lipid catabolism GO:0016787 hydrolase activity GO:0004623 phospholipase A2 activity	PA2 catalyzes the calcium-dependent hydrolysis of the 2- acyl groups in 3-sn-phosphoglycerides. Hydrolyzes phosphatidylglycerol versus phosphatidylcholine with a 15-fold preference.	Valentin E et al., 2000
ADIPfp	218717_s_at	myxoid liposarcoma associated protein 4	NM_018192	55214	MLAT4	374191	no gene expression microarray reported	http://genome-www.stanford.edu/cgi-bin/genecards/carddisp?LEPREL1		GO:0019538 protein metabolism GO:0016706 oxidoreductase activity		strausberg et al., 2002
	213308_at	SH3 and multiple ankyrin repeat domains 2	BF435773	22941	SHANK2	503126	no gene expression microarray reported	http://genome-www.stanford.edu/cgi-bin/genecards/carddisp?SHANK2		GO:0005515 protein binding GO:0007242 intracellular signaling cascade GO:0030160 GKAP/Homer scaffold activity GO:0008372 cellular_component unknown	Seems to be an adapter protein in the postsynaptic density (PSD) of excitatory synapses that interconnects receptors of the postsynaptic membrane including NMDA-type and metabotropic glutamate receptors, and the actin-based cytoskeleton. May play a role in the structural and functional organization of the dendritic spine and synaptic junction.	Lim S et al., 1999
	221950_at	empty spiracles homolog 2 (Drosophila)	AI478455	2018	EMX2	202095	no gene expression microarray reported	http://genome-www.stanford.edu/cgi-bin/genecards/carddisp?EMX2		GO:0007275 development GO:0005634 nucleus GO:0006355 regulation of transcription GO:0003700 transcription factor activity	May function in combinations with OTX1/2 to specify cell fates in the developing central nervous system.	Kastury K et al., 1994	Noonan FC et al., 2001
	211674_x_at	cancer/testis antigen 1	AF038567	1485	CTAG1	534310	http://genome-www5.stanford.edu/cgi-bin/source/expressionSearch?option=cluster&criteria=Hs.534310&organism=Hs	http://genome-www.stanford.edu/cgi-bin/genecards/carddisp?CTAG1B		GO:0016021 integral to membrane		Chen YT et al., 1997a	Chen YT et al., 1997b Wang RF et al., 1998 Sugita Y et al., 2004
	210546_x_at	cancer/testis antigen 1	U87459	1485	CTAG1
	204086_at	preferentially expressed antigen in melanoma	NM_006115	23532	PRAME	30743	http://genome-www5.stanford.edu/cgi-bin/source/expressionSearch?option=cluster&criteria=Hs.30743&organism=Hs	http://genome-www.stanford.edu/cgi-bin/genecards/carddisp?PRAME				Ikeda H et al., 1997	Segal NH et al., 2005 Oberthuer A et al., 2004 Boon K et al., 2003
	206157_at	pentaxin-related gene, rapidly induced by IL-1 beta	NM_002852	5806	PTX3	546280	no gene expression microarray reported	http://genome-www.stanford.edu/cgi-bin/genecards/carddisp?PTX3		GO:0005576 extracellular region GO:0006954 inflammatory response		Breviario F et al., 1992	Pellegrini-Bouiller I et al., 1999 Klouche M et al., 2002
	204915_s_at	SRY (sex determining region Y)-box 11	AB028641	6664	SOX11	432638	no gene expression microarray reported	http://genome-www.stanford.edu/cgi-bin/genecards/carddisp?SOX11		GO:0003677 DNA binding GO:0005634 nucleus GO:0007399 neurogenesis GO:0006355 regulation of transcription	Probably important in the developing nervous system.	Jay P et al., 1995	Lee CJ et al., 2002
	204914_s_at	SRY (sex determining region Y)-box 11	AW157202	6664	SOX11
	204913_s_at	SRY (sex determining region Y)-box 11	AI360875	6664	SOX11
