# Supplementary material for: A molecular map of mesenchymal tumors
Source: Genome Biol. 2005 Aug 26;6(9):R76. doi: 10.1186/gb-2005-6-9-r76 (PMC1242211; doi:10.1186/gb-2005-6-9-r76)
Supplement: Additional data file 3 — Clinical and pathological details of all samples used in this study. [file gb-2005-6-9-r76-S3.xls]

## Sheet: TableS1
library	Class	Age	Sex	Site	Grade	Translocation	SMA	Desmin	Comments
ARMS_01_S_0461	ARMS	17	M	ORBITAL TUMOUR		PAX3-FKHR
ARMS_01_S_885	ARMS	15	F	RIGHT THIGH		PAX3-FKHR
ARMS_02_S_0863	ARMS	5	F	ABDOMINAL		PAX3-FKHR
ARMS_96_S_592	ARMS	8	F	ABDOMINAL WITH SKIN NODULES (SKIN BIOPSY)		?
STM_237_CHB	CHB	17	M	RIGHT TIBIA
STM_579_CHB	CHB	18	M	LEFT TIBIA
STM_587_CHB	CHB	15	M	RIGHT TIBIA
STM_04_177_CHB	CHB	NA	NA	NA
OXF2802.D	CHS	50	F	RIGHT HUMERUS	LOW GRADE
STM_04_CHS	CHS	69	F	RIGHT PROXIMAL FEMUR	II/III
STM_204_CHS	CHS	44	M	RIGHT FEMUR	II/III
STM_240_CHS	CHS	13	F	LEFT HEEL AND FOOT	II/III
STM_28_CHS	CHS	41	M	LEFT KNEE	II/III
STM_45_CHS	CHS	57	M	LEFT RIB CAGE	II
STM_246_CHS	CHS	NA	NA	NA
STM_469_CMA	CMA	69	F	SACRUM
STM_583-2_CMA	CMA	41	M	SACRUM
STM_683-1_CMA	CMA	40	M	RIGHT AXILLA
STM_82_CMA	CMA	57	F	ILIAC FOSSA
STM_CMF_4001	CMF	34	M	CURRETAGE TIBIA
STM_CMF_4002	CMF	14	F	RIGHT TIBIA
STM_CMF_4003	CMF	15	F	LEFT PROXIMAL TIBIA
STM_CMF_4004	CMF	26	M	LEFT PROXIMAL TIBIA
STM_12_DCS	DCS	27	M	RIGHT HINDQUARTER
STM_207_DCS	DCS	51	M	LEFT FEMUR	II
STM_284_DCS	DCS	65	M	LEFT LEVIS	II
ERMS_00_S_1173	ERMS	7	F	ABDOMINAL		NO FUSION
ERMS_03_S_187	ERMS	2	F	ABDOMINAL		NO FUSION
ERMS_03_S_3039	ERMS	5	M	RIGHT EXTRACRANIAL TUMOUR		NO FUSION
EWS_03_9301	EWS	NA	NA	NA		EWS/FLI1 II
EWS_1768	EWS	21	M	PROXIMAL RIGHT HUMERUS		EWS/FLI1 I
EWS_623424	EWS	1	M	SCALP SKIN AND DURA		EWS/FLI1 I
EWS_645	EWS	24	M	LEFT THIGH		EWS/FLI
EWS_658	EWS	17	M	T5 SPINAL COMPRESSION		EWS/FLI
STM_119_FMT	FMT	63	F	RIGHT TRAPEZIUS
STM_160_FMT	FMT	30	M	MEDIAL SPINE SCAPULA
STM_169_FMT	FMT	48	M	RIGHT UPPER ARM
STM_189_FMT	FMT	63	F	LOWER BACK
STM_444_FMT	FMT	8	M	RIGHT BUTTOCK
STM_03_958_LMA	LMA	32	F	RIGHT THIGH
STM_139-1_LMA	LMA	40	M	RIGHT SHOULDER
STM_63_LMA	LMA	45	M	RIGHT SHOULDER
X2043833	LMS	74	F	RIGHT THIGH	TROJANI III
OXF 2916	LMS	81	M	LEFT FOREARM			SMA+	DESMIN+
OXF2589	LMS	59	M	RIGHT ELBOW	TROJANI II		SMA+	?
STM_04_1242_LMS	LMS	NA	NA	NA			SMA+	Desmin+
STM_134_LMS	LMS	51	M	RIGHT LATISSIMUS DORSI	HIGH GRADE		SMA +	DESMIN +
STM_221_LMS	LMS	68	M	RIGHT LOWER LEG	INTERMEDIATE TO HIGH GRADE		SMA-	Desmin-	NO SMA DESMIN S100 ETC..IN 1 TUMOUR BUT THERE APPEAR TO HAVE BEEN 2
STM_227_LMS	LMS	70	F	RIGHT UPPER CALF	HIGH GRADE		SMA+	Desmin+
STM_370_LMS	LMS	56	F	RIGHT UPPER ARM	HIGH GRADE		SMA?	Desmin+	SOME OSTEOCLASTS
STM_411_LMS	LMS	49	F	LEFT ANTERIOR MEDIAL THIGH	TROJANI III		SMA-	Desmin-
STM_03_65_MLS	MLS	33	M	LEFT THIGH		CHOP/FUS
STM_13_MLS	MLS	NA	NA	NA		CHOP/FUS
STM_315_MLS	MLS	NA	NA	NA		?
STM_37_MLS	MLS	62	F	LEFT LEG		CHOP-FUS
STM_42_MLS	MLS	33	M	LEFT THIGH		CHOP/FUS
STM_674-1_MLS	MLS	89	M	LEFT THIGH		NONE			THS IS A WLS IN THE DATABASE
1039447	MSS	22	M	RIGHT CALF		?			met. From richard
STM_04_1293_MSS	MSS	18	F	POSTERIOR RIGHT THIGH		NONE			INTERESTING SUSPICION OF EWS SECOND OPINION ROBIN REID
STM_104_MSS	MSS	NA	NA	NA		?
STM_126_MSS	MSS	34	M	LEFT FIBULA HEAD		SYT-SSX
STM_136_MSS	MSS	34	F	LEFT FOOT		SYT-SSX2
STM_137_MSS	MSS	NA	NA	NA		STY-SSX1 ACCORDING TO NOTES
STM_15_MSS	MSS	73	F	LEFT LEG ABOVE KNEE		STY-SXX1
STM_244_MSS	MSS	64	F	RIGHT LEG
STM_691_MSS	MSS	24	F	AMPUTATION BELOW RIGHT KNEE
STM_692_MSS	MSS	52	F	RIGHT BELOW KNEE
STM_210_MST	MST	37	F	CHEST WALL
STM_66942_MST	MST	18	M	RIGHT SHOULDER	HIGH GRADE				NF BACKGROUND?
STM_79_MST	MST	30	F	RIGHT SACRAL					PREVIOUS TUMOUR DIAGNOSED SCHWANNOMA
STM_128_MST	MST	19	F	TUMOUR RIGHT GROIN
STM_11-1_NFB	NFB	39	F	BRACHIAL PLEXUS
STM_14_NFB	NFB	34	F	LEFT POSTERIOR TRIANGLE
STM_460_NFB	NFB	39	M	RIGHT THIGH
STM_685_NFB	NFB	57	M	RIGHT T2					NEUROFIBROMA FAVOURED OVER SCHWANNOMA
OXF2851.A	OS	62	F	LEFT KNEE
STM_163_OS	OS	7		RIGHT DISTAL FEMUR
STM_31_HOS	OS	16	M	PROXIMAL RIGHT FIBULA
STM_36_FOS	OS	35	M	LEFT DELTOID	HIGH GRADE
STM_466_OS	OS	48	F	TIBIAL Bx
STM_513_OS	OS	11	M	RIGHT DISTAL FEMUR	HIGH GRADE
STM_540_OS	OS	26	F	RIGHT DISTAL FEMUR	HIGH GRADE
STM_542_OS	OS	15	M	RIGHT FEMUR
STM_55503_HOS	OS	NA	NA	NA
STM_61124_OOS	OS	71	F		HIGH GRADE
STM_96_OS	OS	32	F	RAY OF FOOT
STM_19_PMS	PMS	82	M	LEFT CALF	TROJANI III		SMA -	DESMIN -	SUGGESTED POSSIBLE MPNST
STM_254_PMS	PMS	80	F	LEFT KNEE			SMA -	DESMIN -
STM_425_PMS	PMS	69	M	RIGHT UPPER ARM	TROJANI III		SMA +	DESMIN -
STM_127_SWN	SWN	79	M	PERONEAL NERVE LEFT LEG
STM_76_SWN	SWN	59	F	RIGHT ULNAR NERVE
STM_95_SWN	SWN	76	M	RIGHT ULNAR FOREARM
STM_03_1236_SWN	SWN	NA	NA	NA
STM_133_WLS	WLS	53	F	LEFT THIGH
STM_124_WLS	WLS	31	F	NA	LOW GRADE
STM_183_WLS	WLS	83	M	NA
